# Supplementary material for: Extracellular Vesicles Released from Macrophages Infected with Mycoplasma pneumoniae Stimulate Proinflammatory Response via the TLR2-NF-κB/JNK Signaling Pathway
Source: Int J Mol Sci. 2023 May 11;24(10):8588. doi: 10.3390/ijms24108588 (PMC10217827; doi:10.3390/ijms24108588)
Supplement: Supplementary file 1 [file ijms-24-08588-s001.zip]

Archive with 4 entries (4 files):
- S1.mp4
- S2.mp4
- Supplementary Figures .pdf
- Supplementary Tables.pdf
